# Supplementary material for: Monumental olive trees of Cyprus contributed to the establishment of the contemporary olive germplasm
Source: PLoS One. 2017 Nov 7;12(11):e0187697. doi: 10.1371/journal.pone.0187697 (PMC5675381; doi:10.1371/journal.pone.0187697)
Supplement: S1 Table — (XLSX) [file pone.0187697.s001.xlsx]

## Sheet: Sheet1
PASSPORT DATA FOR MODERN CYPRIOT CULTIVARS
	ANALIONTAS 1	ANALIONTAS 2	EVRICHOU 1	EVRICHOU 3	FLASOU	KATODRIS	KORAKOU	KITI	KLIROU 1	KLIROU 2	LEFKARA 1	PALIOMETOCHO
TREE, ADULT LEAF AND INFLORESCENCE
VIGOUR :	Strong	Strong	Strong	Strong	Medium	Strong	Strong	Strong	Strong	Strong	Strong	Strong
GROWTH HABIT :	Spreading	Spreading	Spreading	Spreading	Spreading	Spreading	Erect	Spreading	Spreading	Erect	Spreading	Spreading
CANOPY DENSITY	Medium	Medium	Medium	Medium	Medium	Medium	Dense	Medium	Medium	Dense	Medium	Medium
LENGTH OF THE INTERNODES:	Medium (1-3 cm)	Medium (1-3 cm)	Medium (1-3 cm)	Medium (1-3 cm)	Medium (1-3 cm)	Medium (1-3 cm)	Medium (1-3 cm)	Medium (1-3 cm)	Medium (1-3 cm)	Medium (1-3 cm)	Medium (1-3 cm)	Medium (1-3 cm)
SHAPE OF THE LEAF:	ElIptic-lanceolate	ElIptic	ElIptic	ElIptic	ElIptic-Lanceolate	ElIptic-Lanceolate	ElIptic-Lanceolate	ElIptic-Lanceolate	ElIptic-Lanceolate	ElIptic-Lanceolate	ElIptic-Lanceolate	ElIptic-Lanceolate
LENGTH OF THE LEAF:	Medium (5-7 cm)	Medium (5-7 cm)	Medium (5-7 cm)	Medium (5-7 cm)	Short (<5 cm)	Medium (5-7 cm)	Medium (5-7 cm)	Short (<5 cm)	Medium (5-7 cm)	Medium (5-7 cm)	Medium (5-7 cm)	Short (<5 cm)
WIDTH OF THE LEAF:	Medium (1-1 . 5 cm)	Medium (1-1 . 5 cm)	Medium (1-1 . 5 cm)	Medium (1-1 . 5 cm)	Medium (1-1 . 5 cm)	Medium (1-1 . 5 cm)	Medium (1-1 . 5 cm)	Medium (1-1 . 5 cm)	Medium (1-1 . 5 cm)	Medium (1-1 . 5 cm)	Medium (1-1 . 5 cm)	Medium (1-1 . 5 cm)
LONGITUDINAL CURVATURE OF THE BLADE:	Epinastic	Epinastic	Epinastic	Epinastic	Epinastic	Flat	Epinastic	Epinastic	Epinastic	Epinastic	Epinastic	Epinastic
LENGTH OF THE INFLORESCENCE:	Medium (25-35 mm)	Short (< 25 mm)	Short (< 25 mm)	Short (< 25 mm)	Medium (25-35 mm)	Short (< 25 mm)	Short (< 25 mm)	Short (< 25 mm)	Short (< 25 mm)	Short (< 25 mm)	Short (< 25 mm)	Short (< 25 mm)
NUMBER OF FLOATERS/INFLORESCENCE:	Medium (18-25)	Medium (18-25)	Low (< 18)	Low (< 18)	High (>25)	Medium (18-25)	Low (< 18)	Medium (18-25)	Medium (18-25)	Low (< 18)	Low (< 18)	Medium (18-25)
FRUIT
WEIGHT:	High (4-6 g)	High (4-6 g)	High (4-6 g)	Medium (2-4 g)	Medium (2-4 g)	Very high ( > 6 g)	Very high ( > 6 g)	Very high (> 6 g)	High (4-6 g)	High (4-6 g)	High (4-6 g)	High (4-6 g)
SHAPE:	Ovoid (L/W 1.25-1.45)	Ovoid (L/W 1.25-1.45)	Ovoid (L/W 1.25-1.45)	Ovoid (L/W 1.25-1.45)	Ovoid (L/W 1.25-1.45)	Ovoid (L/W 1.25-1.45)	Elongated	Ovoid (L/W 1.25-1.45)	Ovoid (L/W 1.25-1.45)	Ovoid (L/W 1.25-1.45)	Ovoid (L/W 1.25-1.45)	Ovoid (L/W 1.25-1.45)
SYMMETRY:	Slightly asymmetric	Slightly asymmetric	Slightly asymmetric	Slightly asymmetric	Slightly asymmetric	Slightly asymmetric	Asymmetric	Slightly asymmetric	Slightly asymmetric	Slightly asymmetric	Slightly asymmetric	Slightly asymmetric
POSITION MAXIMUM DIAMETER:	Central	Central	Central	Central	Central	Central	Central	Central	Central	Central	Central	Central
APEX:	Pointed	Rounded	Pointed	Pointed	Pointed	Pointed	Pointed	Pointed	Pointed	Pointed	Pointed	Pointed
BASE:	Rounded	Rounded	Rounded	Rounded	Rounded	Rounded	Rounded	Rounded	Rounded	Rounded	Rounded	Rounded
NIPPLE:	Tenuous	Tenuous	Tenuous	Tenuous	Tenuous	Tenuous	Tenuous		Tenuous	Tenuous	Tenuous	Tenuous
PRESENCE OF LENTICELS:	Few	Few	Few	Few	Few	Many	Few	Many	Few	Many	Few	Few
SIZE OF LENTICELS:	Small	Small	Small	Small	Small	Large	Large	Large	Small	Large	Small	Large
LOCATION OF START OF COLOUR CHANGE:	From the base	From the base	From the base	From the base	From the base	Uniformly	Uniformly	From the base	From the apex	Uniformly	From the base	From the base
COLOUR AT FULL MATURITY:	Black	Black	Black	Black	Black	Black	Black	Black	Black	Black	Black	Black
Monumental olive trees of Cyprus contributed to the establishment of the contemporary olive germplasm
Anestiadou Katerina, Nikoloudakis Nikolaos, Marianna Hagidimitriou & Katsiotis Andreas
